# Supplementary material for: High-Speed Full-Color Polarized Light Imaging of Collagen Using a Polarization Camera
Source: Bioengineering (Basel). 2025 Jun 30;12(7):720. doi: 10.3390/bioengineering12070720 (PMC12292364; doi:10.3390/bioengineering12070720)
Supplement: Supplementary file 1 [file bioengineering-12-00720-s001.zip]

Archive with 2 entries (2 files):
- S1_tendon_stretching.mp4
- S2_nerve_vessle_stretching.mp4
